# Supplementary material for: Objective hearing threshold identification from auditory brainstem response measurements using supervised and self-supervised approaches
Source: BMC Neurosci. 2022 Dec 27;23:81. doi: 10.1186/s12868-022-00758-0 (PMC9795643; doi:10.1186/s12868-022-00758-0)
Supplement: Supplementary file 2 — Additional file 2: S6. Information on 76 SLR-based candidate genes [file 12868_2022_758_MOESM2_ESM.xlsx]

## Sheet: caption and legend
Supplement 6 - Information on 76 SLR-based candidate genes
The table contains basic information on 76 candidate genes with a
significant (p < 0.05) and large effect size (|d| > 0.474, [38]) between mutant and control thresholds
for click and 30 kHz stimulation, derived from SLR based analysis.
Column	Description
A	official gene symbol
B	is the gene mentioned as hearing related gene at https://hereditaryhearingloss.org - yes/no?
C	is the human orthologue linked to a human disease according to OMIM? If yes, which?
D	OMIM ID(s)
E	gene expression in inner ear according to [43]
F	gene expression in inner ear according to [42]
G	mouse model, other than IMPC
H	threshold change of mutants vs. controls at click stimulation - increase/decrease
I	threshold change of mutants vs. controls at 30 kHz stimulation - increase/decrease
J	effect size of mutants vs. controls at click stimulation
K	effect size of mutants vs. controls at 30 kHz stimulation

## Sheet: results
gene	https://hereditaryhearingloss.org	human disease (OMIM)	OMIM ID	inner ear expression (Ranum et al. 2019)	inner ear expression (Scheffer et al. 2015)	mouse model (other than IMPC)	click threshold	30 kHz threshold	click effect size	30 kHz effect size
Lsm1	no	no		no	no	no	increased		1	0.583333
Strbp	no	no		OHC	EPHC	no	increased	increased	1	0.977778
Palm3	no	no human gene		OHC	no	no	increased	increased	1	0.859375
Zfp280d	no	no human gene		no	no	no	increased	increased	1	1
Hipk3	no	no		OHC	no	yes, no hearing information	increased	increased	1	0.683594
Prkd2	no			no	no	yes, no hearing information	increased	increased	0.96875	0.875
Plag1	no	Adenomas, salivary gland pleomorphic, somatic; Silver-Russell syndrome 4	181030; 618907	no	no	yes, no hearing information	increased	increased	0.942857	0.990476
Hoxa2	no	Microtia with or without hearing impairment (AD)	612290	no	no	yes, middle ear morphology	increased		0.902778	0.152778
Aspa	no	Canavan disease	271900	no	surr. Cells	yes, also hearing impairment	increased		0.9	0.166667
Dpp3	no	no		no	no	yes, no hearing information	increased		0.85	0.4
Vps13c	no	Parkinson disease 23, autosomal recessive, early onset	616840	no	no	yes, no hearing information	increased		0.85	0.2
Mipol1	no	no		no	no	no	increased	increased	0.833333	0.857143
Btbd9	no	Restless Legs Syndrome	611185	OHC	EPHC	yes, no hearing information	increased		0.833333	0.583333
Alkbh6	no	no		no	no	no	increased	increased	0.827586	0.672414
Zdhhc5	no	no		no	no	yes, no hearing information	increased	increased	0.813187	0.60989
Bms1	no	Aplasia Cutis Congenita	107600	no	no	no	increased		0.775	-0.35
Nacc1	no	Neurodevelopmental disorder with epilepsy, cataracts, feeding difficulties, and delayed brain myelination	617393		no	yes, no hearing information	increased	increased	0.767857	0.625
Plekha1	no	no		no	no	yes, no hearing information	increased		0.758929	0.0446429
Ldlr	no	Hypercholesterolemia, familial, 1	143890	no	surr. Cells	yes, no hearing information	increased		0.727273	0.3125
Adprm	no	no		no	no	no	increased	increased	0.71875	0.6875
Wrnip1	no	no		no	no	no	increased		0.708333	0.138889
Sytl4	no	no		no	no	yes, no hearing information	increased		0.703125	0.5625
Hdac1	no	no		no	no	yes, no hearing information	increased		0.678571	0.214286
Ppp4r3b	no	no		no	no	no	increased		0.664062	0.320312
Tle1	no	no		no	surr. Cells	yes, no hearing information	increased		0.634615	0.442308
Gpsm2	yes	Chudley-McCullough syndrome	604213	no	no	yes, also hearing impairment	increased	increased	0.613636	0.573864
Pkn2	no	no		no	no	yes, no hearing information	increased		0.578125	-0.34375
Me2	no	no		OHC	EPHC	no	increased		0.571429	0.447205
Ttll12	no	no		no	no	no	increased	increased	0.555556	0.944444
Rabgap1	no	no		ICH	no	no	increased		0.547619	0.392857
Csnk1g2	no	no		no	no	yes, no hearing information	increased	increased	0.532895	0.703947
Dio1	no	no		no	no	yes, no hearing information	decreased		-0.85	0.15
Hnf4a	no	Fanconi renotubular syndrome 4, with maturity-onset diabetes of the young; MODY, type I	616026; 125850	no	no	yes, no hearing information	decreased	decreased	-0.625	-0.953125
Gstt1	no	no		no	surr. Cells	yes, no hearing information	decreased		-0.625	0.214286
Ostf1	no	no		no	no	yes, no hearing information	decreased		-0.589286	-0.464286
Angptl3	no	Hypobetalipoproteinemia, familial, 2	605019	no	no	yes, no hearing information	decreased		-0.546875	-0.445312
Phactr4	no	no		no	no	yes, no hearing information	decreased		-0.522727	-0.272727
Rab35	no	no		no	no	yes, no hearing information	decreased		-0.5	-0.15
Ube3c	no	no		no	no	no		increased	0.4375	0.916667
Mthfsl	no	no human gene		no	no	no		increased	0.4	0.8
Cnot6l	no	no		no	no	yes, no hearing information		increased	0.5	0.796875
Gsk3a	no	no		no	no	yes, no hearing information		increased	0.375	0.75
Rnf186	no	no		no	no	yes, no hearing information		increased	0.359375	0.703125
Aldh1l1	no	no		no	no	no		increased	0.196429	0.660714
Pdcd5	no	no		no	no	no		increased	0.53125	0.640625
Uggt2	no	no		no	no	no		increased	0.402597	0.636364
Paox	no	no		no	no	no		increased	0.526316	0.610526
Npepps	no	no		no	no	yes, no hearing information		increased	0.229167	0.5625
Gfpt2	no	no		no	no	no		decreased	-0.0572917	-0.973958
Rest	yes	Deafness, autosomal dominant 27; Fibromatosis, gingival, 5	612431; 617626	no	no	yes, also hearing impairment		decreased	0.128205	-0.871795
Fgfr1op	no	Myeloproliferative disorder	605392	no	no	no		decreased	-0.09375	-0.796875
Msh5	no	Premature ovarian failure 13	617442	no	no	no		decreased	-0.1875	-0.796875
Dis3	no	no		no	no	yes, no hearing information		decreased	0.0892857	-0.785714
Miga1	no	no		no	no	no		decreased	-0.222222	-0.777778
Fbp2	no	no		no	no	no		decreased	0.1	-0.775
Becn1	no	no		no	no	yes, no hearing information		decreased	-0.229167	-0.770833
Dnajc27	no	no		no	no	yes, no hearing information		decreased	-0.109375	-0.75
Ppy	no	no		no	no	yes, no hearing information		decreased	-0.05	-0.733333
Tap1	no	Bare lymphocyte syndrome, type I	604571	no	no	yes, no hearing information		decreased	0.195312	-0.703125
Fam162a	no	no		no	no	no		decreased	-0.181818	-0.698864
Cenph	no	no		no	no	no		decreased	0.4375	-0.648438
Cyp7a1	no	no		no	no	yes, no hearing information		decreased	0.258929	-0.633929
Galk2	no	no		no	no	no		decreased	0.325	-0.625
Lss	no	Alopecia-mental retardation syndrome 4; Cataract 44; Hypotrichosis 14	618840; 616509; 618275	no	no	no		decreased	0.163043	-0.61413
Cotl1	no	no		no	no	no		decreased	-0.1	-0.608333
Pdhx	no	Lacticacidemia due to PDX1 deficiency	245349	no	no	no		decreased	0.01875	-0.603125
Vwa8	no	no		no	no	no		decreased	0.125	-0.601562
Cilp2	no	no		no	surr. Cells	no		decreased	-0.5	-0.6
Zbtb24	no	Immunodeficiency-centromeric instability-facial anomalies syndrome 2	614069	no	no	yes, no hearing information		decreased	-0.375	-0.59375
Mgat1	no	no		no	no	yes, no hearing information		decreased	-0.05	-0.566667
Yae1d1	no	no human gene		no	no	no		decreased	-0.0326087	-0.565217
Lactb	no	no		no	no	yes, no hearing information		decreased	0.0972222	-0.5625
Sarnp	no	no		no	no	no		decreased	0.351562	-0.523438
Scmh1	no	no		no	no	yes, no hearing information		decreased	-0.145833	-0.520833
Rcn1	no	no		no	no	no		decreased	0.202381	-0.511905
Nubp2	no	no		no	no	yes, no hearing information		decreased	-0.425	-0.508333
